# Supplementary material for: Prevalence and factors associated with burnout among frontline primary health care providers in low- and middle-income countries: A systematic review
Source: Gates Open Res. 2018 Jun 11;2:4. Originally published 2018 Jan 18. [Version 3] doi: 10.12688/gatesopenres.12779.3 (PMC6030396; doi:10.12688/gatesopenres.12779.3)
Supplement: Supplementary file 1 [file gatesopenres-2-13905-s0000.tgz]

Archive with 1 entries (1 files):
- 5abb2b0a-3fda-4cd6-9ada-f07a5f0ee18b.pdf
