# Supplementary material for: Prevalence and factors associated with burnout among frontline primary health care providers in low- and middle-income countries: A systematic review
Source: Gates Open Res. 2018 Jun 11;2:4. Originally published 2018 Jan 18. [Version 3] doi: 10.12688/gatesopenres.12779.3 (PMC6030396; doi:10.12688/gatesopenres.12779.3)
Supplement: Supplementary file 2 [file gatesopenres-2-13905-s0001.tgz]

Archive with 1 entries (1 files):
- b0d2bb4c-c497-46a5-9b94-3b0f9cb1ae5d.pdf
